# Supplementary material for: Investigation of the Effect of 2,3-Dihydrobenzoic Acid Acid (2,3-DHBA) on the Lipid Profiles of MCF-7 and MDA-MB-231 Human Breast Cancer Cells via an Untargeted Lipidomic Approach
Source: Biomolecules. 2025 Sep 19;15(9):1341. doi: 10.3390/biom15091341 (PMC12467594; doi:10.3390/biom15091341)
Supplement: Supplementary file 1 [file biomolecules-15-01341-s001.zip]

Archive with 1 entries (1 files):
- biomolecules-3767697-supplementary.pdf
